# Supplementary material for: In Vivo Strain Patterns in the Achilles Tendon During Dynamic Activities: A Comprehensive Survey of the Literature
Source: Sports Med Open. 2023 Jul 19;9:60. doi: 10.1186/s40798-023-00604-5 (PMC10356630; doi:10.1186/s40798-023-00604-5)
Supplement: Supplementary file 2 — Additional file 2. Online Resource S2. [file 40798_2023_604_MOESM2_ESM.xlsx]

## Sheet: Title
In vivo strain patterns in the Achilles tendon during dynamic activities: A systematic review
Naomi C. Adam1, Colin R. Smith1, Walter Herzog2, Andrew A. Amis3, Adamantios Arampatzis4,
William R. Taylor1
1 Institute for Biomechanics, ETH Zürich, Switzerland
2 Human Performance Laboratory, Faculty of Kinesiology, The University of Calgary, Canada
3 Department of Mechanical Engineering, Imperial College London, United Kingdom
4 Department of Training and Movement Sciences, Humboldt‐Universität zu Berlin, and Berlin School of Movement Science, Berlin, Germany
_________________________
Corresponding Author
Prof. Dr. William R. Taylor
ETH Zürich
Institute for Biomechanics
Leopold-Ruzicka-Weg 4
8093 Zürich
Switzerland
Email : bt@ethz.ch

## Sheet: Notes and abbreviations
Online Resource 2
The onlines resources contain:
- The methods used to collect, store and plot strain data (Online Resource 1)
- The strain data stored in tables in a spreadsheet (Online Resource 2)
- The plotting of available strain data for walking, running, jumping, and landing (Online Resource 1)
How to read the tables
Author Date	Activity	Measurement method	Reference length	Measured peak strain	N	Qualitative insight
Ackermans 2016	MVC	US OTJ + MG MTJ	Ankle 0° Knee 90°	-	22 Y 27 MA	3.85% middle aged 4.43% young
Albracht 2013	MVC	US OTJ + MG MTJ	Ankle 0° Knee 0°	5.7 ± 0.6% pre 5.3 ± 0.6%** post	13 control 13 trained	14 weeks Plantarﬂexion training
The first author and the date of the paper are included in this column	This column contains the performed activity, with sometimes additional details such as the intensity or the speed	This column contains the measurement method, as well as the measurement location.The latter is usually the two anatomical points that were considered as the beginning/end of the studied structure	This column describes the pose at which the authors selected the reference length for the measurement	This column exclusively contains strain values that have been directly reported by the authors Black value = Longitudinal strain Blue value = Transverse strain	This column contains the number of subjects	This column either refers to indirectly calculated strain values (if they were converted to strain by us, the author's name is followed by "*"), or to some interesting qualitative remark

## Sheet: Tables_MVC
MG Subtendon								LG subtendon								Free tendon/ SOL subtendon							Black value = Longitudinal strain		Aponeuroses							Black value = Longitudinal strain
Author Date	Activity	Measurement method	Reference length	Measured peak strain	N	Qualitative insight		Author Date	Activity	Measurement method	Reference length	Measured peak strain	N	Qualitative insight		Author Date	Activity	Measurement method	Reference length	Measured peak strain	N	Qualitative insight	Blue value = Transverse strain		Author Date	Activity	Measurement method	Reference length	Measured peak strain	N	Qualitative insight	Blue value = Transverse strain
Ackermans 2016	MVC	US OTJ + MG MTJ	Ankle 0° Knee 90°	-	22 Y 27 MA	3.85% middle aged 4.43% young		Clark 2018	MVC	US speckle OTJ + MG MTJ OTJ + SOL MTJ	-	-	-	The displacement of SOL sub > displacement of GAS		Clark 2018	MVC	US speckle OTJ + MG MTJ OTJ + SOL MTJ	-	-	-	The displacement of deep FT > displacement of superficial FT			Arampatzis 2005	MVC	US OTJ + MG MTJ	Ankle 0° Knee 0°	5.12 ± 2.07 % MG apo	12	-
Albracht 2013	MVC	US OTJ + MG MTJ	Ankle 0° Knee 0°	5.7 ± 0.6% pre 5.3 ± 0.6%** post	13 control 13 trained	14 weeks Plantarﬂexion training		Crouzier 2020	20% MVC 40% MVC	3D US OTJ + MG MTJ OTJ + LG MTJ OTJ + SOL MTJ	Ankle 0° Knee 135°	2.1 ± 0.7 % 20% 3.3 ± 1.3 % 40%	21	-		Clark 2020	MVC	US speckle OTJ + MG MTJ OTJ + SOL MTJ	-	-	-	Old subjects have a more uniform strain pattern, SOL and GAS had a similar displacement			Bojsen-Moller 2004	MVC	US Within SOL apo Within MG apo	Ankle 0° Knee 0° OR Ankle 0° Knee 90°	-		If knee extended, MG apo displacement > SOL apo If knee flexed, SOL apo > MG apo
Arampatzis 2005	MVC	US OTJ + MG MTJ	Ankle 0° Knee 0°	4.72 ± 1.85%	12	-		Farris 2013	50% MVC	3D US SOL MTJ + MG MTJ SOL MTJ + LG MTJ OTJ + SOL MTJ	Ankle 0° Knee 0°	-	11	Negative or small positive transverse LG strains		Crouzier 2020	20% MVC 40% MVC	3D US OTJ + MG MTJ OTJ + LG MTJ OTJ + SOL MTJ	Ankle 0° Knee 135°	9.1 ± 3.5 % 20% 11.9 ± 5.7 % 40%	21	-			Child 2010	MVC	US OTJ + MG MTJ	Ankle 0° Knee 90°	3.4 ± 1.8 % MG apo	15	-
Arampatzis 2007	MVC	US OTJ + MG MTJ	Ankle 0° Knee 0°	4.6 ± 1.5% pre-low strain 5.4 ± 1.3*% post-low strain	11 high strain 11 low strain 10 control	14 weeks High/low strain training No change for control No change for high strain		Obst 2016	30% MVC	3D US OTJ + MG MTJ OTJ + LG MTJ OTJ + SOL MTJ	Ankle 15° Knee 0°	0.0128	14	-		Deng 2020	MVC	US OTJ + SOL MTJ		21.9 ± 11.6 % GR pre 25.7 ± 8.7 % GR post 21.9 ± 7.7 % C pre 21.8 ± 7.0 % C post	14 C 20 GR	C control 12 weeks of gait retraining (GR)			Farris 2013	50% MVC	3D US SOL MTJ + MG MTJ SOL MTJ + LG MTJ OTJ + SOL MTJ	Ankle 0° Knee 0°	5.0 ± 4% MG apo 2.6 ± 2.0%* MG apo	11	-
Arampatzis 2008	MVC	US OTJ + MG MTJ	Ankle 0° Knee 0°	6.5 ± 1.7 % tendon displacement 6.2 ± 1.7 % * tendon curve length	9	Comparison between 2 methods		Obst 2016	70% MVC	3D US OTJ + MG MTJ OTJ + LG MTJ OTJ + SOL MTJ	Ankle 15° Knee 0°	0.02	14	-		Farris 2013	50% MVC	3D US SOL MTJ + MG MTJ SOL MTJ + LG MTJ OTJ + SOL MTJ	Ankle 0° Knee 0°	5.2 ± 1.7%	11				Finni 2003	20% MVC	MRI OTJ + MG MTJ	Ankle 0° Knee 0°	1.2 ± 0.4 % mid apo -2.1 ± 0.7 % distal apo	8	Mid apo = distal to MG MTJ Distal apo = between mid apo and FT
Arampatzis 2010	MVC	US OTJ + MG MTJ	Ankle 0° Knee 0°	5.1 ± 1.0 % pre-low strain 5.8 ± 1.1*% post-low strain	11 high strain 11 low strain	14 weeks High/low strain training No change for high strain		Stenroth 2019	MVC	US OTJ + SOL MTJ	Ankle 0° Knee 0° OR Ankle 0° Knee 90°	-	14	SOL subtendon displaced more than MG, and MG displaced more than LG		Finni 2003	20% MVC	MRI OTJ + MG MTJ	Ankle 0° Knee 0°	2.8 ± 1.6 %	8				Finni 2003	40% MVC	MRI OTJ + MG MTJ	Ankle 0° Knee 0°	2.2 ± 1.7 % mid apo -2.5 ± 1.6 % distal apo	8	Mid apo = distal to MG MTJ Distal apo = between mid apo and FT
Bayliss 2016	MVC	US OTJ + MG MTJ	Ankle 0° Knee 0°	5.93 ± 1.85 % C lead leg 6.23 ± 1.87 % C jump leg 6.85 ± 1.52 % J lead leg 6.37 ± 1.99 % J jump leg	10 controls C 10 jumpers J	-		Wolfram 2020	70% MVC	US OTJ + MG MTJ OTJ + LG MTJ	Knee 0° Ankle 0° ± 10° eversion/inversion	5 ± 2% for LG and MG	18	MG subtendon is shorter hence greater strain if same elongation		Finni 2003	40% MVC	MRI OTJ + MG MTJ	Ankle 0° Knee 0°	4.7 ± 2.3 %	8	-			Iwanuma 2011	30% MVC	MRI OTJ + MG MTJ	Ankle 0° Knee 0°	1.1 ± 1.2 % MG apo 9.7 % MG apo	12	-
Ben Jeddou 2018	90% MVC	US OTJ + MG MTJ	Ankle 0° Knee 0°	7.3% pre-training 7.6% post-training	31 control 31 trained	10 weeks Plyometric training										Intziegianni 2017	MVC	US mid portion FT	Ankle 0° Knee 0°	–1.4 ± 3.3% CSA strain male –6.2 ± 2.0%* CSA strain female	30	-			Iwanuma 2011	60% MVC	MRI OTJ + MG MTJ	Ankle 0° Knee 0°	1.6 ± 1.1 % MG apo 11.2 % MG apo	12	-
Bohm 2015	MVC	US OTJ + MG MTJ	Ankle 0° Knee 0°	7.1 ± 1.4 % non-dominant 6.7 ± 1.5 % dominant	36 controls	Dominant leg shows a greater AT rest length										Iwanuma 2011	30% MVC	MRI OTJ + MG MTJ	Ankle 0° Knee 0°	2.1 ± 1.2 % -4.6 to 2.8 %	12	-			Kinugasa 2010	40% MVC	MRI OTJ + MG MTJ	Ankle 0° Knee 0°	-0.6% distal apo pre ULLS -1.5% distal apo post ULLS	5	Unilateral Limb Suspension Distal apo = between MG MTJ and FT
Bohm 2021	MVC	US OTJ + MG MTJ	Ankle 0° Knee 110°	6.2 ± 1.6% pre 6.0 ± 1.2% post	13	Effect of a 14 week muscle tendon training										Iwanuma 2011	60% MVC	MRI OTJ + MG MTJ	Ankle 0° Knee 0°	3.3 ± 1.5 % --4.6 to 0.2 %	12	-			Lee 2006	20% MVC	MRI OTJ + MG MTJ	Ankle 0° Knee 0°	0.3 ± 0.3% (-1.5 to 2.7%) SOL apo pre ULLS -0.64 ± 0.3% (-1.6 to 1.3%) SOL apo post ULLS	8	Unilateral Limb Suspension
Bryant 2008	MVC	US OTJ + MG MTJ	Ankle 0° Knee 90°	4.7 ± 2.2% NP menstruation 4.9 ± 2.7% NP ovulation 3.5 ± 1.2% P day 1 3.6 ± 1.3% P day 14	20F	P: Pill NP: No Pill										Joseph 2014	MVC	US OTJ + SOL MTJ	Ankle 0° Knee 0°	9.4 ± 3.1% baseline M 11.0 ± 2.9%* baseline F 10.0 ± 3.2% walk M 11.0 ± 2.8%* walk F	17M, 14F	Effect of walking			Magnusson 2003	MVC	US OTJ + MG MTJ	Ankle 0° Knee 0°	1.4 ± 0.4 %* MG apo	5	-
Clark 2018	MVC	US speckle OTJ + MG MTJ	-	-	-	The displacement of SOL sub > displacement of GAS										Joseph 2014	MVC	US OTJ + SOL MTJ	Ankle 0° Knee 0°	9.4 ± 3.1% baseline M 11.0 ± 2.9%* baseline F 8.4 ± 3.4% jumping M 15.0 ± 3.5%* jumping F	17M, 14F	Effect of jumping			Muramatsu 2001	MVC	US OTJ + MG MTJ	Ankle 0° Knee 0°	5.9 ± 1.6 % apo	7	apo = intra apo MG/SOL
Clark 2020	MVC	US speckle OTJ + MG MTJ	-	-	-	Old subjects have a more uniform strain pattern										Kongsgaard 2011	MVC	US OTJ + MG MTJ OTJ + SOL MTJ	Ankle 0° Knee 90°	4.2 ± 1.1 %	10	-			Nuri 2017	50% MVC	3D US OTJ + MG MTJ OTJ + LG MTJ OTJ + SOL MTJ	Ankle 0° Knee 0°	~3% MG apo	18	The whole AT underwent the greatest elongation during conditioning, whereas the free AT experienced the greatest strain
Crouzier 2020	20% MVC 40% MVC	3D US OTJ + MG MTJ OTJ + LG MTJ OTJ + SOL MTJ	Ankle 0° Knee 135°	2.9 ± 1.0 % 20% 5.0 ± 2.0 % 40%	21	-										Lepley 2018	MVC	US OTJ + SOL MTJ	Ankle 0° Knee 0°	13.6 ± 4.8 % baseline M 14.4 ± 6.7 % baseline F 14.8 ± 4.8 % immediate post M 14.5 ± 7.9 % immediate post F 14.5 ± 5.6 % 60min post M 14.1 ± 8.3 % 60min post F	18M, 17F	Effect of 100 calf raises			Nuri 2018	50% MVC	3D US OTJ + MG MTJ OTJ + LG MTJ OTJ + SOL MTJ	Ankle 0° Knee 0°	-	10	Apo longitudinal strain not impacted by conditioning
Csapo 2010	MVC	US OTJ + MG MTJ	Ankle -20,-10,0,10,20° Knee 0°	6.98 ± 1.00% controls 5.74 ± 1.19%* high heels	9 C 11 HH	C: Control HH: High Heel group										Lichtwark 2013	50% MVC	3D US OTJ + MG MTJ OTJ + SOL MTJ	Ankle 0° Knee 0°	0.0381	9	-			Obst 2016	70% MVC	3D US OTJ + MG MTJ OTJ + LG MTJ OTJ + SOL MTJ	Ankle 15° Knee 0°	0.24% LG apo 0.9% MG apo	14	-
Csapo 2014	35% MVC	MRI OTJ + MG MTJ	Ankle 0° Knee 0°	1.5% young women 3.5% old women	6 young 6 old	-										Magnusson 2003	MVC	US OTJ + MG MTJ	Ankle 0° Knee 0°	8.0 ± 1.2 %*	5	-			Obst 2016	30% MVC	3D US OTJ + MG MTJ OTJ + LG MTJ OTJ + SOL MTJ	Ankle 15° Knee 0°	0.50% LG apo 0.50% MG apo	14	-
Geremia 2018	MVC	US OTJ + MG MTJ	Ankle 0° Knee 0°	7.9 ± 1.4% baseline 8.1 ± 1.1% pre-training 8.2 ± 1.8 % post 4 weeks 7.4 ± 1.4 % post 8 weeks 7.4 ± 1.2 % post 12 weeks	15	12 weeks High-load plantar ﬂexion training										Merza 2020	20% MVC 40% MVC 60% MVC	3D US OTJ + SOL MTJ	Ankle 0° Knee 0°	-	10	2.36% 20% 5.10 % 40% 8.35% 60%
Gerus 2011	MVC	US OTJ + MG MTJ	Ankle 0° Knee 0°	-	8	8-10% estimated strain										Nuri 2017	50% MVC	3D US OTJ + MG MTJ OTJ + LG MTJ OTJ + SOL MTJ	Ankle 0° Knee 0°	~6.7%	18	-
Guilhem 2016	MVC	US OTJ + MG MTJ	Ankle 0° Knee 0°	0.048	17	48h post exercise										Nuri 2017	50% MVC	3D US OTJ + MG MTJ OTJ + LG MTJ OTJ + SOL MTJ	Ankle 0° Knee 0°	~ - 5 % distal FT CSA ~ - 7.5 % prox FT CSA ~ - 11 % mid FT CSA	18
Hawkins 2009	MVC	US OTJ + MG MTJ	Ankle 0° Knee 90°	6.13% adult 5.21% seniors	6 adults 6 seniors	-										Nuri 2018	50% MVC	3D US OTJ + MG MTJ OTJ + LG MTJ OTJ + SOL MTJ	Ankle 0° Knee 0°	3.13 % pre-conditioning 7.49 %* post-conditioning −5.35 % pre-conditioning −10.16 % post-conditioning	10	Apo longitudinal strain not impacted by conditioning
Houghton 2013	MVC	US OTJ + MG MTJ	Ankle 0° Knee 0°	7.7 ± 2.0% pre-plyo 7.7 ± 1.5 % post -plyo	10 control 9 trained	8 weeks Plyometric training										Obst 2014	70% MVC	3D US OTJ + MG MTJ OTJ + LG MTJ OTJ + SOL MTJ	Ankle 15° Knee 0°	6.4 ± 3.1 % free tendon -8.7 ± 4.0 % MLD -5.5 ± 4.0 % CSA 8.7 ± 6.8 % APD	8	MLD = Mediolateral Diameter APD = Anteroposterior Diameter
Intziegianni 2017	MVC	US mid portion FT	Ankle 0° Knee 0°	–1.4 ± 3.3% CSA strain M –6.2 ± 2.0%* CSA strain F	15M,15F	-										Obst 2015	70% MVC	3D US OTJ + MG MTJ OTJ + LG MTJ OTJ + SOL MTJ	Ankle 15° Knee 0°	6.5 ± 2.6 % free tendon pre 0.9 ± 2.3 % CSA 10.4 ± 1.75 % APD	14	Effect of exercise/pre-exercise
Ishigaki 2020	MVC	US OTJ - MG MTJ	Ankle 0° Knee 0°	6.7 ± 0.7 % young/R 5.3 ± 1.3 % old/R** 5.9 ± 0.6 % young/B 4.9 ± 1.4 % old/B*	15 Y 18 O	R: Ramp contraction B: Ballistic contraction										Obst 2015	70% MVC	3D US OTJ + MG MTJ OTJ + LG MTJ OTJ + SOL MTJ	Ankle 15° Knee 0°	9.2 ± 3.1 %* free tendon post −2.5 ± 2.3 %* CSA post 5.7 ± 1.9 %* APD post	14	Effect of exercise/post-exercise Changes in mean CSA strain following exercise were strongly correlated to changes in longitudinal strain
Jacques 2021	MVC	US OTJ + MG MTJ	Ankle 0° Knee 0°	7.7 ± 2.7 % preferred limb 6.8 ± 2.5 % non preferred limb	15	-										Obst 2016	30% MVC	3D US OTJ + MG MTJ OTJ + LG MTJ OTJ + SOL MTJ	Ankle 15° Knee 0°	0.029	14
Joseph 2016	MVC	US OTJ + MG MTJ	Ankle 0° Knee 0°	5.4 % baseline 4.8 % 1h 3.8 % 24h* 3.9 % 48h* 6.5 % 168h	20M	Effect of downhill backwards walking										Obst 2016	70% MVC	3D US OTJ + MG MTJ OTJ + LG MTJ OTJ + SOL MTJ	Ankle 15° Knee 0°	0.065	14
Kinugasa 2010	40% MVC	MRI OTJ + MG MTJ	Ankle 0° Knee 0°	2.5% pre 2.4% post	5	4 weeks immobilization										Park 2011	MVC	US OTJ + SOL MTJ	Ankle 10° Knee 15°	8.9% baseline/warm-up 9.6% baseline/stretch 9.5% stretch/warm-up	10	Effect of warm up/stretching	-
Kubo 2007	MVC	US OTJ + MG MTJ	Ankle 0° Knee 0°	5.1 ± 0.8% 20yo 4.4 ± 0.8% 30yo 4.0 ± 0.5% 50yo 3.1 ± 0.7% 70yo	59	-										Peltonen 2011	MVC	US OTJ + SOL MTJ	Ankle 0° Knee 0°	6.2 ± 2.6%	10	Effect of hopping No significant change in tendon length
Kubo 2014	MVC	US OTJ + MG MTJ	Ankle 0° Knee 0°	6.01 ± 1.09% men	23	Larger strains in adults										Reeves 2017	10% MVC	US/MRI OTJ + MG MTJ	Ankle 0° Knee 0°	2.4 ± 0.9 % -1.0 ± 3.3 %	9
Kubo 2015	MVC	US OTJ + MG MTJ	Ankle 0° Knee 0°	6.8 ± 1.3% forefoot 6.6 ± 1.1 % midfoot 6.4 ± 0.9 % rearfoot	12 forefoot runners 12 midfoot runners 17 rearfoot runners	-										Reeves 2017	20% MVC	US/MRI OTJ + MG MTJ	Ankle 0° Knee 0°	5.8 ± 2.2 % -2.4 ± 4.1 %	9
Karamanidis 2020	80% MVC Extrapolated to 100% MVC	US OTJ + MG MTJ	Ankle 0° Knee 90°	4.8 ± 1.0 % C both legs 4.8 ± 1.1 % A both legs 4.6 ± 1.0 % A take off leg 4.8 ± 1.1 % A swing leg	67 A 24 C	C: Control A: Athletes										Reeves 2017	30% MVC	US/MRI OTJ + MG MTJ	Ankle 0° Knee 0°	9.2 ± 2.5 % -3.3 ± 4.6 %	9
Letocart 2020	MVC	US OTJ + MG MTJ	Ankle 0° Knee 60°	4.7 ± 0.7 % pre 4.2 ± 0.4 %* post	8	Effect of a neuromuscular training program										Urlando 2007	MVC	US OTJ + SOL MTJ	Ankle 0° Knee 90°	0.056	10	Strain did not change significantly during 6 weeks of strength program
Lichtwark 2013	50% MVC	3D US OTJ + MG MTJ	Ankle 0° Knee 0°	2.74%	9	-										Stenroth 2019	MVC	US OTJ + SOL MTJ	Ankle 0° Knee 0° OR Ankle 0° Knee 90°	-	14	Deep SOL-FT displaced more than MG-FT, and MG-FT displaced more than LG-FT
Maganaris 2001	MVC	US OTJ + MG MTJ	Ankle 0° Knee 0°	0.04971	6	-
Morrison 2015	MVC	US OTJ + MG MTJ OTJ + LG MTJ	Ankle -5,0,10,20° Knee 65°	4.99 ± 0.80%	31 cyclists	Achilles tendon stiffness varies with muscle strength and not sex No strain difference between LG/MG
Muraoka 2005	MVC	US OTJ + MG MTJ	Ankle 0° Knee 0°	5.6 ± 1.7% M 4.6 ± 1.1% F	24M,12F	-
Obst 2016	30% MVC	3D US OTJ + MG MTJ	Ankle 15° Knee 0°	1.50%	14		-
Obst 2016	70% MVC	3D US OTJ + MG MTJ	Ankle 15° Knee 0°	2.74%	14	-
Onambele 2006	MVC	US OTJ + MG MTJ	Ankle 0° Knee 0°	6.8 ± 0.4% young 8.5 ± 0.3%* middle-aged 8.8 ± 0.5%* old	24 Y 10 MA 36 O	-
Rosager 2002	MVC	US OTJ + MG MTJ	Ankle 0° Knee 0°	4.9 ± 0.8 % controls 4.1 ± 0.8 % runners	5 controls 5 runners	Runners had much larger CSAs
Shin 2008	40% MVC	MRI OTJ + MG MTJ	Ankle 0° Knee 0°	Up to 9%	5	4 weeks limb suspension 6 weeks rehab Tendon stress-strain curve shifted to the right
Stenroth 2012	80% MVC	US OTJ + MG MTJ	Ankle 0° Knee 0°	4.8 ± 1.5% old 6.0 ± 1.5% young*	33 young 67 old	-
Stenroth 2016	80% MVC	US OTJ + MG MTJ	Ankle 0° Knee 0°	5.6 ± 1.5 % YC 4.8 ± 2.2 % OC 4.5 ± 1.8 % OE 4.7 ± 1.7 % OS	18 young controls 33 old controls 10 old endurance runners 10 old sprinters	AT CSA OC, OE, OS>* AT CSA YC AT CSA OS >* AT CSA OC Max MVC F maintained in OS
Stenroth 2019	MVC	US OTJ + MG MTJ	Ankle 0° Knee 0° OR Ankle 0° Knee 90°	-	14	SOL subtendon displaced more than MG, and MG displaced more than LG
Tomlinson 2021	MVC	US OTJ + MG MTJ	Ankle 0° Knee 0°	11.0 ± 1.9%	18	-
Urlando 2007	MVC	US OTJ + MG MTJ	Ankle 0° Knee 90°	0.056	10	Strain did not change significantly after a 8 week strength program
Wakahara 2009	MVC	US OTJ + MG mid belly	Ankle 0° Knee 0° OR Ankle 0° Knee 90°	-	8	Larger AT elongation at K90 than K0
Waugh 2012	MVC	US OTJ + MG MTJ	Ankle 0° Knee 0°	9.2 ± 2.2%	19	-
Werkhausen 2019	MVC	US OTJ + MG MTJ	Ankle 0° Knee 0°	4.4 ± 1.1% pre 4.1 ± 0.5% post	10 control 11 trained	10 weeks Plantarﬂexion training
Wiesinger 2017	MVC	US OTJ + MG MTJ	Ankle 0° Knee 0°	6.5 ± 1.9 % ski jumper 6.1 ± 1.3 % runner 6.1 ± 1.5 % water polo 6.2 ± 1.5 % control	10 controls 10 ski jumpers 10 endurance runners 9 water polo players	Recovered strain energy higher in ski J and runners Trend of MG muscle/AT CSA lower in ski jumpers and runners
Wolfram 2020	70% MVC	US OTJ + MG MTJ OTJ + LG MTJ	Knee 0° Ankle 0° ± 10° eversion/inversion	5 ± 2% for LG and MG	18	MG subtendon is shorter hence greater strain if same elongation
Zhang 2021	MVC	US OTJ + MG MTJ	Ankle 0° Knee 0°	9.7 ± 2.2 % men 10.5 ± 2.5 % women	15 M 15 F	-

## Sheet: Table_walking
Author Date	Activity	Measurement method	Reference length	Measured peak strain	N	Qualitative result
Clark 2021	Walking 1.25 m/s	US OTJ + LG MTJ OTJ + SOL MTJ	L0 toe-off	-	9Y 9O	Non-uniformity increases with speed Old age brings more uniform AT deformations
Delabatista 2020	Walking 0.83 m/s 1.39 m/s	US OTJ + MG MTJ	DL = DL MTU - DL M L0 standing	-	16Y 18O	Slow old 3.37% Slow young 4.0% Fast old 3.61 Fast young 4.6
Franz 2014	Walking 0.75 m/s	US OTJ + LG MTJ OTJ + SOL MTJ	L0 toe-off	-	10	Superficial > deep Aggregate: 5.0 %
Franz 2014	Walking 1.00 m/s	US OTJ + LG MTJ OTJ + SOL MTJ	L0 toe-off	-	10	Superficial > deep Aggregate: 6.0 %
Franz 2014	Walking 1.25 m/s	US OTJ + LG MTJ OTJ + SOL MTJ	L0 toe-off	-	10	Superficial free AT: 13% Deep free AT: 10% Prox AT: 5% Aggregate: 7.2%
Franz 2015	Walking 0.75 m/s 1.00 m/s 1.25 m/s	OTJ + SOL MTJ	L0 toe-off	-	-	Old age brings more uniform AT deformations
Froberg 2020	Walking 0.55 m/s	US speckle ROI within free tendon	L0 heel strike	-	16	Deep > Superficial
Ishikawa 2005	Walking 1.4 m/s	US OTJ + MG MTJ OTJ + SOL MTJ	L0 heel strike	MG sub tendon: 4.2% SOL sub tendon: 4.3%	8	-
Kharazi 2021	Walking 1.4 m/s	US OTJ + MG MTJ	L0 AT length at 20° plantarflexion	4.0 ± 1.2%	11	-
Lichtwark 2006	Walking 1.39 m/s	US OTJ + MG MTJ	L0 toe-off	Stance phase: 4.6 % Swing phase: 2.9 %	6	Shortening: - 1.25%
Lichtwark* 2007	Walking 1.25 m/s	US OTJ + MG MTJ	L0 toe-off	-	6	Stretching: 4.4% Shortening: - 5%		* 22mm/5.5%/400mm SEE
Lorentzen* 2018	Walking 0.83 m/s	US OTJ + MG MTJ	DL = DL MTU - DL M L0 heel strike	-	15	0.025		* 22mm/5.5%/400mm SEE
Mian* 2007	Walking 1.11 m/s	US OTJ + MG MTJ	DL = DL MTU - DL M L0 heel strike	-	8Y 8O	Young stretching: 1.25% Young shortening: -4% Old stretching: 2.5% Old shortening: -4%		* 22mm/5.5%/400mm SEE
Pizzolato 2020	Walking No disclosed speed	US and MRI FEM - Mocap - OpenSim Free Tendon	L0 at 0° ankle angle	3 to 11% local strains 6.5% global strain	1
Waugh 2021	Walking 1.10 m/s	US OTJ + MG MTJ	L0 heel strike	6.6 ± 3.3 % before training 6.3 ± 2.9 % after training	14	Effect of a plantarflexion training program
Yamamoto 2020	Walking 1.30 m/s	Mocap - OpenSim OTJ + MG MTJ OTJ + LG MTJ OTJ + SOL MTJ	L0 heel strike	-	10	MG 8.87 ± 0.66 mm LG 7.93 ± 1.42 mm SOL 4.32 ± 0.45 mm AT 7.04 ± 0.64 mm

## Sheet: Table_running
Author Date	Activity	Measurement method	Reference length	Measured peak strain	N	Qualitative result
Farris 2011	Running 3.3 m/s	US OTJ + MG MTJ	L0 standing	3.5 ± 1.4 %	12	Underestimated
Farris 2012	Running 3.1 m/s	US OTJ + MG MTJ	L0 standing	7.4 ± 4.2 %	10	-
Kernozek 2017	Running 3.7 m/s	US for CSA Musculoskeletal model for F and strain	L0 MSM at 10 cm from OTJ	-	17	8.4 ± 2.1% Inverse Dyn + Static Opt 8.7 ± 2.0% Inverse Dyn
Kharazi 2021	Running 2.5 m/s	US OTJ + MG MTJ	L0 at 20° plantarflexion	4.5 ± 1.3%	11	-
Kharazi 2021	Running 3.5m/s	US OTJ + MG MTJ	L0 at 20° plantarflexion	4.9 ± 1.2%	11	-
Lichtwark 2006	Running 0°/+10° 2.8 m/s	US OTJ + MG MTJ	L0 toe-off	5.8 % stance phase 3.8 % swing phase	6	-
Lichtwark* 2007	Running 2.1 m/s	US OTJ + MG MTJ	L0 toe-off	-	6	0.055		* 22mm/5.5%/400mm SEE
Lyght 2016	Rearfoot/Forefoot running 3.5 m/s	US for CSA Musculoskeletal model for F and strain	L0 MSM at 10 cm from OTJ	-	19	FFT: 7.3% ± 1.6 RFT: 5.6% ± 1.5
Monte 2020	Running 2.8 m/s	US OTJ + MG MTJ	DL = DL MTU -DL M No L0 reported	Absorption phase 1.10 ± 0.49% Propulsive phase - 0.89 ± 0.55%	15	Absorption phase = net ankle joint power is negative Propulsive phase = net ankle joint power is positive
Monte 2020	Running 3.6 m/s	US OTJ + MG MTJ	DL = DL MTU -DL M No L0 reported	Absorption phase 1.35 ± 0.52% Propulsive phase - 1.11 ± 0.48%	15	-
Monte 2020	Running 4.4 m/s	US OTJ + MG MTJ	DL = DL MTU -DL M No L0 reported	Absorption phase 1.62 ± 0.57% Propulsive phase - 1.35 ± 0.51%	15	-
Sano 2015	Rearfoot/Forefoot running 2.9 m/s	US OTJ + MG MTJ	L0 standing	-	11Y 11O	Young stretch: 4.4% Old stretch: 3.4% Young recoil: -6.3% Old recoil: -6.4%
Suzuki 2019	Rearfoot running 2.8 m/s 3.9 m/s 5 m/s	US OTJ + SOL MTJ	L0 heel strike	-	7	10km/h: 10.2% 14km/h: 15.8% 18km/h: 14.3%
Suzuki 2019	Forefoot running 2.8 m/s 3.9 m/s 5 m/s	US OTJ + SOL MTJ	L0 heel strike	-	7	10km/h: 15.5% 14km/h: 13.6% 18km/h: 11.9%
Swinnen* 2018	Rearfoot running 2.8 m/s 3.9 m/s	US OTJ + MG MTJ	L0 toe-off	-	19	10km/h stretch : 5.1 % 10km/h recoil: - 4.3 % 14km/h stretch: 5.7 % 14km/h recoil:- 4.6 %		* 22mm/5.5%/400mm SEE
Swinnen* 2018	Forefoot running 2.8 m/s 3.9 m/s	US OTJ + MG MTJ	L0 toe-off	-	19	10km/h stretch : 5.7 % 10km/h recoil: - 4.9 % 14km/h stretch: 6.2 % 14km/h recoil: - 5.0 %		* 22mm/5.5%/400mm SEE
Takeshita 2021	Rearfoot/Forefoot running 2.4 m/s	US + mocap OTJ + MG MTJ	DL = DL MTU -DL M L0 heel strike	-	7	FFS: 5% RFS: 2.4%
Werkhausen* 2019	Rearfoot/Forefoot running before and after training	US OTJ + MG MTJ	L0 heel strike	-	10 Controls	C stretch pre: 2.5 % C stretch post: 2.75 % C recoil pre: - 2.5 % C recoil post: - 2.5 %		* 22mm/5.5%/400mm SEE
Werkhausen* 2019	Rearfoot/Forefoot running before and after training 2.8 m/s	US OTJ + MG MTJ	L0 heel strike	-	11 trained Subjects	S stretch pre: 2 % S stretch post: 2 % S recoil pre: -3.25 % S recoil post: -2.25 %		* 22mm/5.5%/400mm SEE
Werkhausen 2019	Rearfoot/Forefoot running with or without load 3.1 m/s	US OTJ + MG MTJ	L0 heel strike	-	16	Unloaded stretch: 3.6 % Unloaded recoil: - 2.3 % Loaded stretch: 3.6 % Loaded recoil: - 4.1 %
Zhang 2020	Rearfoot running 3.3 m/s	US for CSA E from literature Strain from F, E and CSA	No L0 reported	8.78 ± 1.80% minimalist shoes 8.19 ± 1.77% conventional shoes	16	-

## Sheet: Table_jumping_landing
Author Date	Activity	Measurement method	Reference length	Measured peak strain	N	Qualitative result
Farris 2010	One-legged hopping	US OTJ + MG MTJ	L0 at 0% force	8 ± 2 %	12
Farris* 2011	One-legged hopping	US OTJ + MG MTJ	L0 at smallest measured force	-	12	Pre run : 3.5% Post run: 4.1%		* 22mm/5.5%/400mm SEE
Finni * 2000	Squat jump	Optic fiber MoCap	DL = DL MTU - DL M L0 literature	-	4	0.035		* 22mm/5.5%/400mm SEE
Finni * 2000	Counter movement jump	Optic fiber MoCap	DL = DL MTU - DL M L0 literature	-	4	0.046		* 22mm/5.5%/400mm SEE
Firminger 2019	Two-legged jump	MoCap MSM for strain	L0 at 0% force with MSM	-	30	0.05
Firminger 2019	Double leg Landing	MoCap MSM for strain	L0 at 0% force with MSM	-	30	0.062
Hoffren Mikkola 2015	Two-legged hopping	US MG MTJ MoCap OTJ	L0 at standing	-	20	7.3% ± 2.5
Intziegianni 2016	One-legged jump	US OTJ + MG MTJ	L0 at standing	10 ± 2 %	10	-
Kummel* 2018	Drop jumps	US OTJ + MG MTJ	DL = DL MTU - DL M No normalization		32	SOL subtendon: 5% MG subtendon: 5%		* 22mm/5.5%/400mm SEE
Lichtwark 2005	One-legged hopping	US OTJ + MG MTJ	L0 at 5% max force (200N)	8.3 ± 2.1 %	10	-
Monte* 2021	Two-legged hopping	US OTJ + MG MTJ	L0 ground contact	-	20	2Hz: 3.8% 2.5Hz: 3.6% 3Hz: 2.9% 3.5Hz: 1.3%		* 22mm/5.5%/400mm SEE
Sano* 2013	Two-legged hopping	US OTJ + MG MTJ	DL = DL MTU - DL M No normalization	-	10C 10A	Shortening elite athletes: 6.75% Shortening controls: 10.5% Stretching elite athletes: 5.25% Stretching controls: 8%		* 22mm/5.5%/400mm SEE
Stosic 2011	Two-legged hopping	US MG MTJ MoCap OTJ	L0 ground contact	0.148	8	-
Werkhausen 2017	Single leg Landing	US OTJ + MG MTJ	DL = DL MTU - DL M L0 ground contact	0.06	39	-
Werkhausen* 2018	Single leg Landing	US OTJ + MG MTJ	L0 ground contact	-	10C, 11T	Training group: 3.5% Control group: 3.9%		* 22mm/5.5%/400mm SEE
